# Supplementary material for: The Effects of Acyl Chain Length on Antioxidant Efficacy of Mono- and Multi-Acylated Resveratrol: A Comparative Assessment
Source: Molecules. 2022 Feb 2;27(3):1001. doi: 10.3390/molecules27031001 (PMC8839368; doi:10.3390/molecules27031001)
Supplement: Supplementary file 1 [file molecules-27-01001-s001.zip]

Archive with 1 entries (1 files):
- molecules-1532505.pdf
